# Supplementary material for: The Efficacy of an N-Acetylcysteine–Antibiotic Combination Therapy on Achromobacter xylosoxidans in a Cystic Fibrosis Sputum/Lung Cell Model
Source: Biomedicines. 2022 Nov 10;10(11):2886. doi: 10.3390/biomedicines10112886 (PMC9687303; doi:10.3390/biomedicines10112886)
Supplement: Supplementary file 1 [file biomedicines-10-02886-s001.zip]

Archive with 1 entries (1 files):
- biomedicines-1886143-supplementary.pdf
